# Supplementary material for: Identification and validation of a signature based on macrophage cell marker genes to predict recurrent miscarriage by integrated analysis of single-cell and bulk RNA-sequencing
Source: Front Immunol. 2022 Nov 11;13:1053819. doi: 10.3389/fimmu.2022.1053819 (PMC9692009; doi:10.3389/fimmu.2022.1053819)
Supplement: Supplementary file 1 [file Table_1.xlsx]

## Sheet: Sheet1
Table S1_The top30 marker genes of each cluster in decidua and villi tissue
gene	pct.1	pct.2	Log2FC	p_val	cluster
GAL3ST4	1.10616	0.0474709	4.54237	0	0
LILRB5	0.894282	0.0397142	4.493	0	0
TREM2	4.93372	0.235718	4.38754	0	0
SLCO2B1	3.10917	0.152775	4.34704	0	0
SPP1	102.386	5.08211	4.33244	0	0
LPL	1.36747	0.0682619	4.32429	0	0
CD163	3.97734	0.202031	4.29915	0	0
ADORA3	0.513803	0.0261452	4.2966	0	0
F13A1	4.64225	0.238353	4.28365	0	0
OTOA	0.608566	0.0316104	4.26694	0	0
CMKLR1	0.755869	0.0394802	4.25893	0	0
MRC1	3.29101	0.172061	4.25754	0	0
FOLR2	6.32464	0.332221	4.25077	0	0
C1QC	16.7573	0.889014	4.23644	0	0
MSR1	4.40235	0.236162	4.22043	0	0
C1QA	33.3704	1.94498	4.10074	0	0
GATM	0.608662	0.0355026	4.09964	0	0
RNASE1	33.2058	1.94636	4.09258	0	0
MS4A4A	4.29455	0.253648	4.0816	0	0
RAB42	0.533558	0.0316933	4.07339	0	0
C1QB	34.5179	2.05834	4.06779	0	0
GPNMB	9.19858	0.553096	4.05581	0	0
HAMP	2.52131	0.152259	4.04957	0	0
MS4A7	10.1189	0.619447	4.02993	0	0
APOC1	56.7551	3.49727	4.02045	0	0
STAB1	4.55884	0.283548	4.00701	0	0
SIGLEC1	1.66893	0.104293	4.00021	0	0
SDS	2.0632	0.1321	3.96518	0	0
TLR7	0.585525	0.0377288	3.95599	0	0
VSIG4	2.6396	0.172273	3.93755	0	0
SFRP4	1.54694	0.0316308	5.61194	0	1
TMEM35A	0.424199	0.0110755	5.2593	0	1
PTGDS	24.7604	0.673092	5.20108	0	1
C1S	6.53464	0.179797	5.18367	0	1
PCOLCE	8.40369	0.233201	5.17138	0	1
F10	0.325046	0.00919421	5.14378	0	1
CNTN4	0.555357	0.0159052	5.12584	0	1
LUM	72.6232	2.09398	5.11611	0	1
C1R	9.41035	0.272192	5.11155	0	1
LEFTY2	10.4907	0.306465	5.09725	0	1
ADGRG2	0.748188	0.0218638	5.09679	0	1
AVPR1A	0.37211	0.0109303	5.08932	0	1
LSAMP	0.250856	0.00742092	5.07912	0	1
PODN	0.418786	0.0124494	5.07206	0	1
NKAIN3	0.16929	0.00507388	5.06026	0	1
DKK1	6.37064	0.192638	5.04747	0	1
OGN	0.943714	0.0285387	5.04736	0	1
PLA2G2A	4.6703	0.145446	5.00496	0	1
PDGFRA	2.34044	0.074236	4.97852	0	1
APOD	18.4804	0.587328	4.97568	0	1
CD248	1.89654	0.0612434	4.95267	0	1
ISLR	3.09211	0.100276	4.94654	0	1
DCN	80.8107	2.69687	4.90519	0	1
OMD	0.575258	0.0192084	4.9044	0	1
SPOCK1	1.55637	0.0526969	4.88433	0	1
IGFBP5	13.4934	0.457007	4.88389	0	1
PAMR1	1.51432	0.051721	4.87178	0	1
CPXM1	8.03637	0.27919	4.84723	0	1
WNT2	0.965017	0.0335828	4.84476	0	1
LRRN4CL	0.487782	0.0178425	4.77285	0	1
ZNF683	4.18719	0.200315	4.38564	0	2
XCL1	19.4089	1.14217	4.08687	0	2
XCL2	21.3981	1.65491	3.69266	0	2
BGLAP	4.02606	0.327448	3.62003	0	2
KRT81	6.72161	0.577166	3.54175	0	2
KRT86	3.98404	0.344848	3.5302	0	2
CRTAM	1.50181	0.135577	3.46952	0	2
CD7	20.383	1.91313	3.41336	0	2
FCRL6	0.705182	0.0665559	3.40536	0	2
KLRC3	4.26324	0.424843	3.32695	0	2
KLRD1	13.6342	1.36799	3.31709	0	2
AREG	9.53098	0.962543	3.3077	0	2
CDHR1	3.09733	0.3149	3.29806	0	2
MATK	4.24996	0.446569	3.25049	0	2
TNFSF14	1.49747	0.17033	3.13612	0	2
GZMH	4.80342	0.571551	3.07111	0	2
FASLG	2.22238	0.268795	3.04753	0	2
SH2D1B	1.81651	0.220463	3.04256	0	2
TNFRSF4	1.82092	0.22147	3.03948	0	2
KLRC2	4.12141	0.504204	3.03106	0	2
LEF1	0.928237	0.114112	3.02405	0	2
KLRK1	5.39608	0.663597	3.02353	0	2
KLRC1	20.7485	2.57187	3.01212	0	2
KLRB1	7.96616	0.996947	2.9983	0	2
TRDC	17.7976	2.26127	2.97648	0	2
NCR1	0.801675	0.10216	2.97219	0	2
NMUR1	0.716042	0.0914488	2.96901	0	2
GZMM	4.05701	0.539051	2.91192	0	2
BCO2	1.38007	0.183907	2.90769	0	2
PTGDR	1.07859	0.144212	2.90288	0	2
NOTUM	41.1876	1.02236	5.33223	0	3
CORO6	2.0122	0.0508704	5.30581	0	3
EGFR-AS1	0.730659	0.0195183	5.2263	0	3
MMP12	6.48338	0.18442	5.13568	0	3
AOC1	14.3344	0.417061	5.10307	0	3
PAPPA2	14.444	0.42148	5.09886	0	3
LVRN	3.08515	0.0992077	4.95874	0	3
HLA-G	20.96	0.687328	4.93049	0	3
KISS1R	0.55546	0.0183878	4.91687	0	3
NOG	1.17445	0.0390719	4.9097	0	3
PRG2	328.431	10.9731	4.90355	0	3
SLC6A2	0.654972	0.0226144	4.85612	0	3
PADI1	0.737937	0.0265765	4.79528	0	3
COL27A1	2.48644	0.089781	4.79153	0	3
AC211486.5	0.629211	0.0242736	4.69608	0	3
KCNK12	0.894465	0.0354153	4.65858	0	3
HSPG2	8.18442	0.326275	4.64872	0	3
GPR78	0.587359	0.0234505	4.64655	0	3
PLA2G10	0.343367	0.0140717	4.60888	0	3
LINC02246	0.936717	0.0390958	4.58253	0	3
MYCNOS	0.299203	0.0125074	4.58027	0	3
COL17A1	1.54802	0.0647306	4.57984	0	3
CLDN19	1.76857	0.0762549	4.53561	0	3
FAT2	0.496525	0.0218693	4.50488	0	3
AC211433.1	2.22571	0.10166	4.45244	0	3
MMP15	1.87131	0.0857635	4.44754	0	3
HTRA4	9.345	0.433168	4.4312	0	3
FSTL3	30.2285	1.41151	4.42059	0	3
BGN	3.35425	0.158948	4.39937	0	3
PTPRF	9.61283	0.456089	4.39757	0	3
PAGE4	94.4141	10.5577	3.1607	0	4
DUSP9	5.39681	0.669469	3.01102	0	4
PEG10	24.3706	3.08384	2.98234	0	4
ISYNA1	6.443	0.821656	2.97113	0	4
SMAGP	4.95357	0.643894	2.94357	0	4
XAGE3	17.0369	2.33684	2.86603	0	4
FAM3B	2.15746	0.317486	2.76457	0	4
MSX2	1.52654	0.237812	2.68238	0	4
MORC4	3.81982	0.601739	2.66629	0	4
MBNL3	3.95362	0.629063	2.6519	0	4
MLLT1	3.3092	0.53206	2.63682	0	4
ADIRF	1.74274	0.283007	2.62245	0	4
PHLDA2	36.568	5.95405	2.61864	0	4
VGLL1	7.33352	1.24201	2.56183	0	4
CDO1	1.70148	0.29777	2.51452	0	4
RPS4Y1	3.07696	0.554143	2.47318	0	4
CSRP2	2.11309	0.397729	2.40949	0	4
PEG3	3.22961	0.646643	2.32032	0	4
FXYD3	2.86105	0.577686	2.30819	0	4
PNP	3.38109	0.706065	2.25961	0	4
BEX3	8.15288	1.73743	2.23036	0	4
KRT23	3.49532	0.760765	2.1999	0	4
PKIB	3.14694	0.710145	2.14776	0	4
TINAGL1	2.83703	0.643165	2.14112	0	4
CSH2	12.7832	2.96073	2.11023	0	4
ERVW-1	1.98993	0.497131	2.00102	0	4
XAGE2	8.953	2.24742	1.9941	0	4
HSD17B1	3.94762	1.00254	1.97732	0	4
TCEAL9	4.58218	1.23503	1.89149	0	4
KRT7	21.1911	5.75755	1.87993	0	4
HIST1H3B	1.04148	0.0271983	5.25898	0	5
HIST1H3G	0.701889	0.0198496	5.14406	0	5
DLGAP5	1.16932	0.0341348	5.09828	0	5
PLK1	0.805707	0.0244575	5.04191	0	5
UBE2C	4.09635	0.125334	5.03049	0	5
CENPA	0.539161	0.0165663	5.0244	0	5
CDCA8	0.855575	0.0276182	4.95321	0	5
CKAP2L	0.601111	0.0195658	4.94122	0	5
PBK	0.699816	0.0237754	4.87944	0	5
HIST1H1B	4.56138	0.160504	4.82879	0	5
SPC25	0.682073	0.0245691	4.79501	0	5
HJURP	0.396683	0.0143141	4.79247	0	5
TOP2A	4.54904	0.168507	4.75468	0	5
DEPDC1	0.859735	0.031905	4.75204	0	5
KIF2C	0.658397	0.0246113	4.74156	0	5
NUSAP1	3.74035	0.140488	4.73465	0	5
NEK2	0.346975	0.0131286	4.72405	0	5
HIST1H2AJ	0.377191	0.0144083	4.71032	0	5
CDKN3	1.3263	0.0507092	4.70902	0	5
ASPM	2.01554	0.0787738	4.67731	0	5
CDC20	1.55559	0.0613354	4.6646	0	5
CCNA2	1.28821	0.0513521	4.6488	0	5
GTSE1	0.971667	0.0388393	4.64487	0	5
CDK1	2.15298	0.0876839	4.61788	0	5
CDCA3	0.906895	0.0375603	4.59365	0	5
CDCA2	0.446209	0.0187595	4.57203	0	5
AURKB	1.05559	0.0449851	4.55246	0	5
HMMR	1.50159	0.0651553	4.52647	0	5
BIRC5	2.00295	0.0870931	4.52342	0	5
HIST1H2AL	0.507107	0.0220722	4.52199	0	5
SPINK2	4.6113	0.178898	4.68797	0	6
CYP26A1	1.34706	0.0687178	4.29299	0	6
KIR2DL3	3.75526	0.241854	3.95671	0	6
CSF1	3.46862	0.230187	3.91348	0	6
KIR2DL1	2.61672	0.187121	3.80572	0	6
SPTSSB	0.975875	0.0775003	3.65442	0	6
LIM2	0.674156	0.053843	3.64625	0	6
GZMA	46.3238	3.72222	3.63752	0	6
KIR3DL1	0.826702	0.0676175	3.6119	0	6
GNLY	806.925	66.951	3.59126	0	6
PTGIS	0.667183	0.0624395	3.41755	0	6
SLC12A8	2.29497	0.225857	3.34499	0	6
MZB1	1.19747	0.119661	3.32297	0	6
AFAP1L2	3.69759	0.422388	3.12995	0	6
GZMB	36.2136	4.32403	3.06608	0	6
CTSW	33.9898	4.31641	2.9772	0	6
DAPK2	2.17956	0.279855	2.96128	0	6
SYNGR1	5.79851	0.774101	2.90509	0	6
ACY3	0.668761	0.0904337	2.88656	0	6
AKAP5	1.50328	0.21961	2.77509	0	6
PRF1	9.3807	1.3737	2.77162	0	6
CCND2	5.17771	0.781021	2.72888	0	6
KIR2DL4	2.65413	0.401307	2.72546	0	6
HES6	1.06107	0.161869	2.71262	0	6
IL2RB	15.3378	2.40277	2.67432	0	6
CDKN2A	1.85751	0.299996	2.63036	0	6
NKG7	101.307	16.3937	2.62752	0	6
HOPX	14.0471	2.27645	2.62542	0	6
ITGAD	4.40005	0.72555	2.60037	0	6
PITPNM2	0.471369	0.0782328	2.59101	0	6
DKK1	4.12724	0.939447	2.13529	1.39774e-115	7
APOD	11.3979	2.75269	2.04986	1.9901e-110	7
FBLN1	11.624	4.22922	1.45864	4.82984e-105	7
C1S	3.21205	0.952168	1.75421	2.08327e-104	7
C1R	4.6486	1.38278	1.74922	4.45261e-100	7
COL3A1	3.83525	1.57633	1.28275	8.96462e-100	7
SPARCL1	7.08229	2.8005	1.33853	1.11271e-96	7
TIMP3	31.0516	11.5008	1.43293	1.40755e-95	7
IGFBP3	14.1124	6.69033	1.07682	2.60931e-94	7
PTGDS	10.8533	3.60608	1.58963	1.77408e-93	7
COL6A2	4.27068	1.45262	1.5558	4.18981e-93	7
PCOLCE	3.61142	1.22839	1.55579	5.25549e-93	7
COL1A1	3.17752	1.51063	1.07275	4.17016e-92	7
MMP2	5.80075	2.67862	1.11475	2.43491e-89	7
MGP	2.49738	1.09801	1.18552	1.11568e-88	7
CRISPLD2	2.43926	0.774855	1.65445	3.52794e-85	7
CPXM1	4.03233	1.22179	1.72262	2.39744e-83	7
C11orf96	7.93638	3.21285	1.30463	3.89363e-83	7
IGFBP6	3.82564	1.2569	1.60583	3.03204e-82	7
COL1A2	2.38798	1.19186	1.00258	2.1598e-81	7
VCAN	9.66013	3.81716	1.33954	1.43294e-80	7
IGFBP5	6.21007	2.04338	1.60365	2.45789e-80	7
SERPING1	6.06833	2.21807	1.45199	4.47166e-80	7
IGFBP4	8.18448	2.80501	1.54488	1.80512e-78	7
SPARC	6.73303	2.39843	1.48917	6.33247e-78	7
CALD1	8.16867	4.30821	0.923013	3.20836e-74	7
TAGLN	3.78721	2.15648	0.81246	1.16683e-73	7
COL6A1	2.06004	0.732012	1.49274	1.7506e-73	7
CCN1	3.89042	1.32821	1.55044	1.61549e-72	7
RAMP1	5.15176	1.93454	1.41308	6.61649e-72	7
AC092718.6	1.20657	0.0854972	3.81889	0	8
FAM3B	3.95433	0.285608	3.79133	0	8
SMAGP	8.07713	0.617788	3.70866	0	8
GSTA3	1.31155	0.105266	3.63916	0	8
MSX2	2.5859	0.224398	3.52653	0	8
PAGE4	128.379	11.2496	3.51246	0	8
DUSP9	7.76601	0.688138	3.4964	0	8
AC110619.1	0.871953	0.0817315	3.41529	0	8
ISYNA1	8.64549	0.871367	3.3106	0	8
CDO1	2.7727	0.286857	3.27289	0	8
CKMT1B	0.74657	0.0778996	3.26059	0	8
CKMT1A	0.715642	0.0767716	3.22059	0	8
PEG10	30.9676	3.3501	3.20848	0	8
BMP7	1.14733	0.124271	3.20672	0	8
MIR205HG	1.98111	0.21586	3.19814	0	8
PIR	1.05106	0.114699	3.19591	0	8
VGLL1	11.2237	1.22859	3.19146	0	8
SLC22A11	1.93526	0.213409	3.18084	0	8
FXYD3	4.92883	0.54538	3.17591	0	8
RAB38	0.835762	0.0928565	3.17002	0	8
SLC13A4	1.26855	0.142651	3.15262	0	8
ADIRF	2.441	0.290263	3.07204	0	8
SLC27A2	1.30229	0.157686	3.04592	0	8
LRATD1	0.776627	0.0954365	3.02461	0	8
MORC4	5.09703	0.629466	3.01746	0	8
SPINT1	3.72481	0.461349	3.01324	0	8
NSG1	0.908199	0.113723	2.99748	0	8
ADRB1	0.919112	0.115936	2.98692	0	8
RAB25	1.31906	0.166676	2.98439	0	8
XAGE3	20.2215	2.58208	2.96929	0	8
FCN1	9.29949	0.0768569	6.91883	0	9
CFP	1.17318	0.0140558	6.38312	0	9
CD300E	1.89384	0.0237066	6.31988	0	9
APOBEC3A	2.49813	0.033928	6.20223	0	9
S100A12	1.88331	0.0348554	5.75575	0	9
MCEMP1	1.49563	0.0296392	5.6571	0	9
CLEC5A	1.21849	0.0293153	5.3773	0	9
RETN	3.32848	0.111504	4.89969	0	9
IL1B	7.62944	0.283987	4.74768	0	9
S100A8	22.5036	0.926618	4.60204	0	9
CLEC4E	0.896001	0.0374525	4.58037	0	9
SERPINA1	5.94172	0.252397	4.55711	0	9
S100A9	45.7285	2.24299	4.3496	0	9
TREM1	1.38401	0.073263	4.23962	0	9
C19orf38	0.619124	0.0351237	4.13971	0	9
LGALS2	1.50915	0.0867512	4.12071	0	9
LYZ	45.6072	2.77186	4.04033	0	9
FPR1	2.87122	0.174923	4.03687	0	9
BCL2A1	4.76035	0.297386	4.00066	0	9
ASGR1	1.39375	0.090796	3.9402	0	9
JAML	1.45972	0.0971821	3.90886	0	9
AC020656.1	1.65538	0.112017	3.88537	0	9
LST1	8.22228	0.594626	3.78949	0	9
LILRB2	1.86522	0.137066	3.7664	0	9
AQP9	1.09189	0.0813113	3.74722	0	9
HRH2	0.55442	0.0420627	3.72036	0	9
MNDA	6.00841	0.467313	3.68452	0	9
GAPT	0.758963	0.0591099	3.68256	0	9
PRAM1	0.636629	0.0501809	3.66524	0	9
CLEC4A	0.653208	0.054425	3.5852	0	9
CD8B	2.24958	0.00481435	8.8681	0	10
CD3G	5.16564	0.0164442	8.29522	0	10
IL7R	9.16579	0.0639313	7.16359	0	10
TRAT1	1.00985	0.00862506	6.87139	0	10
SIT1	1.25521	0.0134249	6.54688	0	10
BCL11B	3.52383	0.0451804	6.28531	0	10
SPOCK2	2.68664	0.040766	6.04229	0	10
CD6	1.17823	0.0194926	5.91755	0	10
TRAC	10.5469	0.178041	5.88846	0	10
CD3D	8.53432	0.147151	5.85791	0	10
KLRG1	1.30216	0.0279334	5.54277	0	10
CD8A	4.01282	0.0862156	5.54053	0	10
LTB	10.6113	0.232403	5.51284	0	10
LINC00861	1.11727	0.0285443	5.29063	0	10
LCK	3.251	0.101092	5.00714	0	10
SH2D1A	1.45251	0.047984	4.91986	0	10
LIME1	3.03057	0.102301	4.88869	0	10
THEMIS	1.00922	0.0390306	4.69249	0	10
TIGIT	1.40388	0.0569948	4.62244	0	10
TRGC2	2.01818	0.0868415	4.53853	0	10
TRBC1	6.91939	0.307826	4.49046	0	10
CD27	2.37179	0.10961	4.43552	0	10
PRKCQ-AS1	1.22296	0.0579643	4.39907	0	10
CLEC2D	3.00608	0.160817	4.22439	0	10
GZMK	9.09544	0.569015	3.9986	0	10
TCF7	1.19137	0.080648	3.88484	0	10
CXCR6	1.24067	0.0844991	3.87604	0	10
TRBC2	10.074	0.804273	3.64681	0	10
CXCR4	15.1596	1.26129	3.58726	0	10
LBH	2.13725	0.182091	3.55303	0	10
F13A1	4.53945	0.697382	2.7025	0	11
SIGLEC1	1.68078	0.26586	2.66039	0	11
RNASE1	31.7541	5.22729	2.60281	0	11
STAB1	4.35579	0.732415	2.5722	0	11
C1QB	31.9693	5.49792	2.53973	0	11
C1QA	29.9252	5.30567	2.49575	0	11
C1QC	14.1961	2.61179	2.44238	0	11
MS4A4A	3.65983	0.69181	2.40333	0	11
MS4A6A	7.42115	1.4225	2.38322	0	11
FOLR2	5.15121	0.989281	2.38046	0	11
VSIG4	2.21623	0.440935	2.32947	0	11
MS4A7	7.9972	1.66926	2.26029	0	11
SLCO2B1	2.29857	0.484215	2.24702	0	11
SPP1	74.8366	16.0181	2.22404	0	11
HAMP	1.93919	0.415734	2.22172	0	11
RASSF4	2.01369	0.436463	2.20591	0	11
NCF4	1.1262	0.245492	2.19771	0	11
ADAP2	3.61051	0.788788	2.19449	0	11
MEF2C	1.80573	0.414626	2.1227	0	11
FCGR2A	3.20979	0.737635	2.1215	0	11
RNASE6	1.35773	0.312956	2.11717	0	11
GPR34	1.59247	0.368415	2.11186	0	11
LY96	1.8063	0.417927	2.11171	0	11
FTL	383.199	88.9362	2.10725	0	11
MSR1	3.02515	0.710607	2.08988	0	11
AIF1	11.3655	2.69332	2.0772	0	11
CD163	2.65841	0.634191	2.06757	0	11
MRC1	2.19611	0.529252	2.05292	0	11
SELENOP	19.1362	4.61987	2.05038	0	11
CD14	11.7721	2.86205	2.04026	0	11
AC027288.3	3.12995	0.225723	3.79351	0	12
HSPB6	5.13336	0.465672	3.46252	0	12
RBP1	35.1033	3.33734	3.39483	0	12
GNG4	2.99028	0.301257	3.31121	0	12
HAND2	5.10312	0.567341	3.16909	0	12
TWIST2	2.7005	0.3065	3.13927	0	12
MYL9	9.50883	1.13959	3.06075	0	12
TAGLN	14.8469	1.78929	3.0527	0	12
ULK4	3.30053	0.399134	3.04775	0	12
S100A16	5.08564	0.631036	3.01063	0	12
RORB	5.2002	0.665817	2.96537	0	12
ADRA2C	3.88122	0.501969	2.95084	0	12
C11orf96	20.3795	2.7268	2.90184	0	12
TPM2	8.10938	1.26185	2.68405	0	12
HAND2-AS1	2.53985	0.402252	2.65857	0	12
ID4	3.57895	0.57832	2.62959	0	12
GADD45G	7.05083	1.22091	2.52984	0	12
IGFBP4	13.6136	2.50914	2.43978	0	12
MARCKSL1	5.02707	0.976432	2.36413	0	12
GAS1	4.09257	0.807434	2.34159	0	12
RAMP1	8.61119	1.75133	2.29776	0	12
TUBA1A	13.2081	2.74715	2.26541	0	12
TGM2	10.0039	2.12072	2.23793	0	12
BASP1	13.0764	2.90241	2.17164	0	12
IGFBP6	5.18858	1.15186	2.17137	0	12
PDLIM1	5.37102	1.21369	2.14579	0	12
RHOB	8.5416	2.00819	2.08861	0	12
NNMT	5.80513	1.48204	1.96975	0	12
TXN	19.9688	5.15043	1.95499	0	12
SELENOM	4.71785	1.27791	1.88434	0	12
LINC01502	34.0648	0.286782	6.89219	0	13
FXYD2	18.7486	0.159913	6.87335	0	13
S100A1	8.30914	0.0984299	6.39946	0	13
DRAIC	5.47829	0.0699398	6.29147	0	13
C2CD4A	2.87498	0.0411577	6.12625	0	13
IRX3	7.89979	0.115612	6.09445	0	13
MT1M	3.61103	0.0549017	6.03941	0	13
SMIM22	1.35158	0.0226713	5.89764	0	13
LINC02532	1.60354	0.0277104	5.85469	0	13
DEFB1	9.38441	0.187572	5.64475	0	13
C2CD4B	4.13074	0.0889061	5.53797	0	13
PHYHIPL	2.3364	0.0527224	5.46973	0	13
PTPRR	1.97768	0.045993	5.42625	0	13
MT1G	30.2118	0.725911	5.37918	0	13
PCCA	11.9642	0.298215	5.32623	0	13
UCA1	5.41339	0.138784	5.28562	0	13
C19orf33	1.75939	0.0466359	5.23749	0	13
CXCL14	36.6299	1.04132	5.13653	0	13
PDZK1IP1	2.61677	0.0749987	5.12478	0	13
CRYAB	19.3651	0.60725	4.99502	0	13
DMKN	2.28369	0.0759902	4.90941	0	13
PAIP2B	1.22095	0.0409686	4.89735	0	13
DEPTOR	2.57423	0.0894956	4.84618	0	13
MT1H	13.6297	0.489644	4.79888	0	13
SLPI	9.12797	0.383741	4.57209	0	13
GADD45A	21.0449	0.885683	4.57053	0	13
GPX3	36.86	1.65497	4.47718	0	13
RBP4	2.77281	0.125179	4.46928	0	13
MT1F	6.58951	0.298577	4.464	0	13
CAPS	3.04872	0.138519	4.46005	0	13
TTN	5.59076	0.371998	3.90968	0	14
CDHR1	4.53063	0.546071	3.05255	0	14
ITGAX	9.34782	1.235	2.92012	0	14
ACAP1	5.42396	0.848433	2.67647	0	14
ITGAD	5.01091	0.834878	2.58544	0	14
ARAP2	5.19667	0.871308	2.57633	0	14
EVL	11.0822	2.6245	2.07812	0	14
TNFRSF18	4.97551	1.20855	2.04157	0	14
KLRC1	14.997	4.51107	1.73313	0	14
GNLY	319.271	106.302	1.58662	0	14
TRDC	11.7205	3.95173	1.56847	0	14
IL2RB	8.59552	3.04005	1.49949	0	14
KLRD1	7.64579	2.73644	1.48237	0	14
CTSW	16.1916	5.84453	1.47009	0	14
GZMB	15.9434	5.99871	1.41024	0	14
CD7	9.50421	4.02651	1.23904	0	14
NKG7	46.1672	20.886	1.14433	0	14
SAMD3	3.66222	0.77064	2.24859	2.89669e-298	14
NCAM1	4.52166	1.10599	2.03151	4.5858e-285	14
COTL1	21.6646	9.28641	1.22215	2.51702e-267	14
CORO1A	8.26958	3.14064	1.39676	1.23283e-265	14
PTPRC	12.6756	5.23134	1.2768	6.06765e-263	14
KLRK1	4.73183	1.14484	2.04726	1.41553e-261	14
RUNX3	4.63927	0.999457	2.21468	3.30773e-237	14
SLFN13	3.04582	0.427071	2.83428	1.37557e-217	14
SRGAP3	4.49738	0.71945	2.64412	4.53931e-214	14
MALAT1	769.813	312.611	1.30014	3.41671e-212	14
TRG-AS1	3.95603	0.836767	2.24115	5.58794e-209	14
SLA	5.46124	1.62257	1.75094	2.20102e-208	14
ZAP70	2.519	0.32667	2.94694	2.91446e-205	14
MUC16	1.71356	0.019424	6.46301	0	15
LINC01541	6.56278	0.0809187	6.34169	0	15
ATP2C2	1.89581	0.0292428	6.01859	0	15
LINC01320	3.29919	0.0554744	5.89415	0	15
CP	10.3909	0.179406	5.85596	0	15
SLC15A1	1.14287	0.0204268	5.80606	0	15
RIMKLB	13.7688	0.26248	5.71305	0	15
PAX8	3.49605	0.0784728	5.47739	0	15
SLC18A2	4.70592	0.10918	5.4297	0	15
AL121839.2	1.51212	0.0392555	5.26753	0	15
MUC20	0.948552	0.0262347	5.17618	0	15
SLC34A2	1.21748	0.0339806	5.16304	0	15
SLC1A1	1.81189	0.0543135	5.06004	0	15
MUC1	1.19895	0.0361672	5.05094	0	15
LAMB3	1.718	0.0519567	5.04728	0	15
GABRP	0.807996	0.0246496	5.03471	0	15
ITGB6	0.638454	0.0196678	5.02067	0	15
LCN2	3.16888	0.106262	4.89827	0	15
TSPAN1	1.58802	0.0543422	4.86901	0	15
SLPI	11.6661	0.405761	4.84555	0	15
LINC00472	1.04562	0.0369043	4.82443	0	15
HAP1	1.71403	0.0621355	4.78583	0	15
AP000424.1	0.688278	0.0257242	4.7418	0	15
EPCAM	2.24881	0.0884171	4.66869	0	15
TMC5	1.15554	0.0471573	4.61494	0	15
AGR2	3.29825	0.136114	4.59881	0	15
AC083862.3	1.65961	0.0717813	4.5311	0	15
TSPAN8	1.1045	0.0494525	4.48121	0	15
WFDC2	2.59943	0.116879	4.4751	0	15
FGFR2	0.394067	0.0182697	4.43092	0	15
LGALS13	7.23308	0.0304967	7.88981	0	16
ERVFRD-1	3.98165	0.0176784	7.81524	0	16
LGALS16	6.52825	0.0321286	7.6667	0	16
LGALS14	10.5935	0.0645602	7.35832	0	16
IGSF5	0.668046	0.00763644	6.4509	0	16
CGB3	46.1019	0.529464	6.44415	0	16
TCL6	2.33574	0.0271235	6.42819	0	16
CGA	807.408	10.9914	6.19884	0	16
CGB8	1.50407	0.0207788	6.17762	0	16
GREM2	1.09828	0.0154049	6.15572	0	16
PSG8	1.32356	0.0188277	6.13542	0	16
HSD11B2	0.925897	0.0142962	6.01715	0	16
PLAC4	11.4255	0.178962	5.99645	0	16
CYP19A1	16.1809	0.255468	5.985	0	16
INSL4	17.4464	0.283799	5.94191	0	16
KISS1	93.4774	1.60872	5.86063	0	16
PSG6	6.6051	0.12094	5.77121	0	16
PHOSPHO1	0.947023	0.0177455	5.73787	0	16
GH2	4.49727	0.0847127	5.73033	0	16
PSG4	13.5949	0.256322	5.72896	0	16
SLC1A2	1.68922	0.0321574	5.71506	0	16
LCMT1-AS2	7.95823	0.151726	5.71291	0	16
PSG1	12.9079	0.264957	5.60635	0	16
TFPI2	73.3337	1.53338	5.57969	0	16
PSG5	18.0302	0.385663	5.54693	0	16
PSG9	18.526	0.398333	5.53943	0	16
SERPINB2	2.45208	0.0539112	5.50727	0	16
PSG3	28.0411	0.629427	5.47736	0	16
HSD17B1	31.7354	0.75735	5.38899	0	16
LEP	9.20904	0.225022	5.35491	0	16
CD160	3.89858	0.0243863	7.32074	0	17
SH2D1A	1.85283	0.0778311	4.57324	0	17
LINC01871	1.30407	0.0604745	4.43055	0	17
LINC00861	1.13545	0.0547205	4.37504	0	17
TIGIT	1.76298	0.0858748	4.35964	0	17
KLRF1	3.19463	0.169685	4.23472	0	17
CCL5	56.0362	3.61253	3.95528	0	17
PRKCQ-AS1	1.20325	0.0863819	3.80006	0	17
LCK	2.14766	0.188855	3.50741	0	17
TRBC1	5.12169	0.486645	3.39568	0	17
KLRB1	16.6629	1.6973	3.29533	0	17
IKZF3	4.19146	0.434431	3.27025	0	17
FCMR	1.40185	0.148867	3.23524	0	17
GZMM	7.20642	0.905489	2.99251	0	17
CD69	8.94986	1.1248	2.9922	0	17
PYHIN1	3.24013	0.411103	2.97848	0	17
TAGAP	2.46123	0.321553	2.93625	0	17
ALOX5AP	5.01806	0.706032	2.82933	0	17
BCL11B	1.06962	0.154963	2.7871	0	17
CXCR4	10.474	1.64662	2.66923	0	17
LIMD2	4.50076	0.740605	2.60339	0	17
ETS1	4.11834	0.700159	2.55631	0	17
CD48	5.47303	0.933757	2.55122	0	17
CD247	8.12787	1.39847	2.53902	0	17
DUSP2	11.1173	1.9798	2.48938	0	17
CST7	13.5152	2.40858	2.48833	0	17
GIMAP7	5.14597	0.927883	2.47143	0	17
MATK	4.63521	0.874163	2.40666	0	17
STK17A	8.68893	1.73717	2.32244	0	17
KLRD1	13.5015	2.76132	2.28969	0	17
UNC5A	0.724701	0.000834151	9.76286	0	18
PIEZO2	2.59929	0.00353268	9.52314	0	18
SCN3A	1.9023	0.00265089	9.48705	0	18
SEMA3D	1.54802	0.00260488	9.21499	0	18
RELN	3.9249	0.00728157	9.07419	0	18
SCN3B	2.2548	0.00448012	8.97524	0	18
CCL21	130.321	0.289133	8.81612	0	18
LINC01558	0.998738	0.00264539	8.56048	0	18
TSPAN11	0.803266	0.00220773	8.50717	0	18
KLHL4	0.599061	0.00190561	8.29631	0	18
EFCC1	0.597553	0.00225697	8.04853	0	18
SEMA3A	3.12248	0.0123486	7.9822	0	18
PROX1	7.29039	0.0316871	7.84596	0	18
CYP46A1	1.52064	0.00674641	7.81634	0	18
GJC2	0.910434	0.00417317	7.76927	0	18
GPM6A	0.683363	0.00329232	7.6974	0	18
CAVIN2	8.75341	0.0454674	7.58887	0	18
RHOJ	3.80191	0.0209589	7.50302	0	18
KCNN3	0.631184	0.00352092	7.48596	0	18
KBTBD11	1.61379	0.00936019	7.4297	0	18
PCLO	2.07984	0.013078	7.31318	0	18
TBX1	3.26518	0.0210874	7.27464	0	18
TFF3	6.52125	0.0423481	7.26671	0	18
TM4SF18	2.35875	0.0155267	7.24713	0	18
PDE2A	1.06514	0.00713974	7.22096	0	18
ROBO4	1.58758	0.0106992	7.21318	0	18
TIE1	3.69534	0.0257979	7.16231	0	18
STAB2	1.4032	0.00984539	7.15506	0	18
BCL6B	0.928648	0.00653944	7.14982	0	18
MYCT1	1.71279	0.0129128	7.0514	0	18
LCN6	0.538116	0.000429077	10.2925	0	19
LHX6	0.37332	0.000430364	9.76064	0	19
ADAMTSL1	1.06481	0.00134071	9.63338	0	19
APLNR	1.34301	0.00174956	9.58426	0	19
ACKR1	12.918	0.0179699	9.48958	0	19
FOLH1	0.648329	0.000930835	9.44398	0	19
MMRN2	1.89172	0.00352663	9.06719	0	19
IL33	3.06427	0.00679989	8.81582	0	19
FAM110D	1.15164	0.0026557	8.76038	0	19
MEOX1	0.599286	0.00138889	8.75316	0	19
CCDC3	1.41016	0.00336651	8.71039	0	19
PCDH17	8.86205	0.0217592	8.66987	0	19
FAM167B	3.93137	0.00990094	8.63325	0	19
MMP28	0.319846	0.00102048	8.29199	0	19
ADAMTS18	0.674646	0.00222199	8.24613	0	19
CD34	3.3714	0.0119147	8.14446	0	19
CYYR1	2.30791	0.00845719	8.09219	0	19
RBP5	0.666381	0.00266126	7.96809	0	19
ADGRL4	6.00862	0.0244182	7.94293	0	19
CPE	1.70537	0.00746116	7.83647	0	19
VWF	13.8227	0.0615064	7.81209	0	19
CCL14	14.0366	0.06292	7.80146	0	19
PART1	0.454031	0.0020493	7.79152	0	19
RAPGEF4	0.271617	0.00129419	7.71338	0	19
ARHGEF15	0.572043	0.00276751	7.69139	0	19
SAMD5	1.11036	0.00547765	7.66326	0	19
CLEC14A	5.32065	0.0263968	7.6551	0	19
MALL	1.26656	0.00711589	7.47565	0	19
PLVAP	0.920284	0.0051953	7.46873	0	19
SELP	0.631865	0.00365638	7.43305	0	19
CLEC9A	3.99557	0.00379359	10.0406	0	20
LINC02206	0.333245	0.000330371	9.97828	0	20
XCR1	3.1851	0.00973595	8.3538	0	20
DNASE1L3	8.6177	0.0297461	8.17846	0	20
ALOX15	0.281238	0.00105126	8.06353	0	20
FLT3	0.890342	0.00387382	7.84446	0	20
SLCO5A1	0.44078	0.00227173	7.60012	0	20
CCDC26	0.351151	0.00181159	7.5987	0	20
ZNF366	0.628004	0.00353069	7.47468	0	20
BTLA	0.707298	0.00658899	6.74612	0	20
HLA-DOB	1.8341	0.0173249	6.72608	0	20
S100B	5.20634	0.0591857	6.45888	0	20
GCSAM	0.635281	0.00765971	6.37396	0	20
TLR10	0.830598	0.011183	6.21478	0	20
WDFY4	4.97588	0.0696203	6.1593	0	20
PPM1J	0.358441	0.00534954	6.06618	0	20
LGALS2	5.54929	0.101463	5.77328	0	20
IDO1	5.68974	0.110346	5.68826	0	20
BATF3	2.67411	0.0536968	5.63808	0	20
SNX22	0.770624	0.0161769	5.57402	0	20
DGAT2	0.390605	0.00862588	5.5009	0	20
SERPINF2	0.622766	0.0139312	5.4823	0	20
SLC24A4	0.792931	0.0177614	5.48038	0	20
C1orf54	6.34598	0.161112	5.2997	0	20
TIFAB	0.407475	0.0103891	5.29357	0	20
BIK	0.276897	0.00709212	5.28699	0	20
CBFA2T3	0.712722	0.0184624	5.27068	0	20
CPVL	27.2826	0.798959	5.09372	0	20
ASB2	2.40138	0.0721178	5.05737	0	20
CLCN4	0.284461	0.00890155	4.99803	0	20
AL353693.1	0.38739	0.0033649	6.84708	0	21
AC073210.3	0.940912	0.0118066	6.3164	0	21
SLC30A10	1.76215	0.0230048	6.25926	0	21
GYPB	5.87398	0.0776439	6.24132	0	21
EPB42	1.5768	0.0209479	6.23406	0	21
PKLR	1.28051	0.0171755	6.22023	0	21
C17orf99	1.93129	0.0265181	6.18645	0	21
ALAS2	7.55525	0.107119	6.14019	0	21
HBG1	356.114	5.06308	6.13618	0	21
HBG2	952.538	13.554	6.13499	0	21
SPTA1	2.31508	0.0338488	6.09582	0	21
HBZ	1776.02	26.4702	6.06814	0	21
AHSP	19.0887	0.284553	6.06788	0	21
MYL4	3.84172	0.0577133	6.0567	0	21
RHAG	1.6808	0.0252519	6.05661	0	21
AC073349.1	1.52087	0.0230789	6.04218	0	21
GYPA	4.97674	0.0780901	5.99392	0	21
CTSE	1.42226	0.0231517	5.94093	0	21
AC104389.5	5.44321	0.0888084	5.93762	0	21
HBE1	418.456	6.88385	5.92572	0	21
TF	0.767525	0.0126956	5.91781	0	21
AC100835.2	0.372406	0.00621853	5.90416	0	21
HBA1	446.678	7.53246	5.88997	0	21
AC130456.3	0.268989	0.00460289	5.86886	0	21
BEX1	1.85384	0.0318556	5.86283	0	21
HBA2	480.069	8.3007	5.85387	0	21
HBQ1	1.89045	0.0341272	5.79166	0	21
MYT1	0.657429	0.0120092	5.77462	0	21
GATA5	0.366703	0.00672915	5.76804	0	21
ASIC4	0.535577	0.0100034	5.74253	0	21
FHL5	0.545673	0.000326308	10.7076	0	22
HIGD1B	0.918831	0.00101311	9.82486	0	22
NDUFA4L2	5.36906	0.00701214	9.5806	0	22
RGS5	13.2724	0.0192161	9.43189	0	22
GJA4	2.34421	0.00383972	9.25388	0	22
FAM13C	0.936121	0.00300931	8.28112	0	22
HEYL	0.672645	0.00381559	7.4618	0	22
EGFLAM	0.577982	0.00339023	7.4135	0	22
NEURL1B	0.764207	0.00471192	7.3415	0	22
GUCY1A2	2.99094	0.0184989	7.33702	0	22
SULF1	1.88369	0.012473	7.23861	0	22
COL5A3	1.66265	0.0119708	7.11783	0	22
WFDC1	0.806889	0.00694628	6.85999	0	22
SMTNL2	0.524559	0.0045824	6.83886	0	22
KCNE4	1.20179	0.0108025	6.79767	0	22
NOTCH3	3.51085	0.0390128	6.49173	0	22
SLIT3	2.08646	0.0353676	5.88249	0	22
GJC1	1.37213	0.0238456	5.84655	0	22
COL1A1	65.7567	1.15464	5.83162	0	22
ADGRF5	1.33962	0.0235484	5.83005	0	22
FRZB	2.00853	0.0362639	5.79146	0	22
ABCC9	0.849127	0.0176016	5.5922	0	22
CCDC102B	1.39839	0.0291759	5.58284	0	22
GUCY1B1	0.827229	0.018382	5.49192	0	22
OLFM2	0.428248	0.00979315	5.45053	0	22
COL1A2	41.7891	0.967497	5.43272	0	22
CYGB	0.516806	0.0125493	5.36394	0	22
KCNJ8	0.961027	0.0238175	5.33448	0	22
CHN1	0.748043	0.0194278	5.26693	0	22
LURAP1L	0.758285	0.0197284	5.26439	0	22
IGHD	4.56801	0.000491939	13.1808	0	23
IGHM	22.9563	0.00610347	11.877	0	23
VPREB3	6.16516	0.00219615	11.4549	0	23
IGLC3	12.3588	0.00505964	11.2542	0	23
CD79A	15.2026	0.00944359	10.6527	0	23
POU2AF1	1.02922	0.000901981	10.1562	0	23
TNFRSF13B	0.800592	0.000757251	10.0461	0	23
IGKC	152.603	0.151583	9.97546	0	23
FCRLA	1.14848	0.00117277	9.93559	0	23
TNFRSF13C	3.39534	0.00361408	9.87571	0	23
TCL1A	3.27247	0.00356194	9.8435	0	23
LINC02397	1.7534	0.00202773	9.75607	0	23
MS4A1	10.9867	0.0152334	9.4943	0	23
PAX5	1.31931	0.00186412	9.46707	0	23
FCER2	1.70544	0.00306482	9.12012	0	23
IGLC2	35.4039	0.0768435	8.84777	0	23
NIBAN3	1.06378	0.00239803	8.79314	0	23
CD19	0.806944	0.00216686	8.54072	0	23
JCHAIN	5.67016	0.0162723	8.44483	0	23
BLK	1.04779	0.00385807	8.08525	0	23
CD79B	6.25888	0.033135	7.5614	0	23
SPIB	1.98909	0.0113874	7.44853	0	23
FAM30A	1.10305	0.00682689	7.33605	0	23
P2RX5	1.43377	0.0157861	6.50502	0	23
LINC00926	2.3876	0.0275656	6.43655	0	23
IGHA1	2.5655	0.0323701	6.30844	0	23
BANK1	4.99004	0.0711643	6.13175	0	23
HLA-DOB	1.31153	0.0245033	5.74212	0	23
BCL11A	2.42897	0.0492069	5.62534	0	23
LTB	16.2232	0.505368	5.00458	0	23
RSAD2	3.99877	0.188128	4.40977	0	24
ISG20	8.87924	0.649529	3.77297	1.34675e-306	24
MX1	9.14125	0.922542	3.30871	4.25697e-297	24
XCL1	18.462	3.32548	2.47292	1.55663e-291	24
ZBP1	1.6901	0.152739	3.46797	8.04496e-285	24
IFI44L	7.2087	0.887253	3.02232	5.04918e-273	24
XCL2	19.6685	4.01733	2.29158	3.67148e-267	24
PRF1	9.42438	1.83485	2.36073	1.27322e-258	24
KLRC1	20.3837	4.74226	2.10377	3.90977e-254	24
OASL	3.4924	0.409125	3.09361	1.2979e-253	24
KLRD1	12.8155	2.83478	2.17658	4.26476e-242	24
AREG	11.894	1.97619	2.58944	1.82483e-236	24
ISG15	23.8568	2.70144	3.1426	3.38024e-224	24
GZMB	29.7458	6.18547	2.26573	9.61339e-223	24
CTSW	24.17	6.0627	1.99518	3.24685e-221	24
CD7	17.8827	4.12648	2.11558	2.33036e-218	24
CD2	6.48301	1.41617	2.19466	4.92605e-218	24
IFITM1	10.8517	1.96042	2.46869	2.91719e-213	24
TRDC	14.9488	4.12587	1.85726	7.36235e-208	24
CD247	5.59886	1.45235	1.94675	2.53728e-204	24
KLRK1	5.1858	1.22911	2.07695	1.16033e-202	24
CST7	9.05113	2.49857	1.85699	1.86772e-195	24
NCAM1	4.73694	1.18705	1.99657	8.8462e-195	24
NKG7	79.4798	21.3675	1.89517	2.12165e-193	24
IFIT1	2.82418	0.299571	3.23686	2.7369e-189	24
CDHR1	2.87034	0.647777	2.14765	8.74581e-188	24
CD38	4.30649	0.653502	2.72025	1.56026e-185	24
XAF1	7.33959	1.40472	2.38542	1.50798e-183	24
IL2RB	11.1814	3.16354	1.82149	2.89051e-178	24
CMPK2	1.17888	0.0945354	3.64042	1.11873e-176	24
CMTM2	9.30082	0.00548617	10.7273	0	25
PROK2	5.88498	0.0048609	10.2416	0	25
CXCR2	7.00942	0.00867593	9.65806	0	25
FCGR3B	20.8531	0.0604396	8.43055	0	25
FFAR2	5.07787	0.0228667	7.79483	0	25
S100A12	12.0453	0.080474	7.22573	0	25
S100A8	195.622	1.33194	7.19839	0	25
G0S2	80.4753	0.685052	6.87619	0	25
VNN2	3.713	0.0317961	6.86759	0	25
PTGS2	11.3979	0.13795	6.36847	0	25
FPR1	10.1588	0.259052	5.29334	1.0623e-280	25
MNDA	24.1197	0.632888	5.25212	1.00523e-257	25
S100A9	228.311	3.44799	6.0491	2.6047e-250	25
BCL2A1	13.3185	0.444815	4.90408	2.46874e-245	25
LUCAT1	3.80209	0.0712956	5.73684	1.50151e-227	25
NAMPT	34.1801	1.27147	4.74859	6.44622e-180	25
TREM1	3.67726	0.117076	4.97311	2.94339e-161	25
SELL	4.19236	0.154792	4.75936	9.05332e-154	25
CSF3R	10.5425	0.491003	4.42434	1.24744e-150	25
GCA	11.5666	0.268775	5.42742	2.4885e-150	25
AQP9	4.16293	0.11205	5.21539	1.84501e-145	25
IFITM2	126.176	7.59158	4.05489	3.27284e-145	25
LST1	12.4821	0.870791	3.84138	3.53043e-143	25
MXD1	8.82052	0.346263	4.67092	2.30047e-142	25
JAML	4.00996	0.142338	4.81619	1.63396e-139	25
CXCL8	24.366	0.701178	5.11894	1.39071e-134	25
SLC25A37	13.9591	1.13227	3.62392	6.22036e-123	25
H3F3B	54.9951	11.6176	2.24299	2.98052e-122	25
RGS2	17.801	0.873374	4.34921	2.11161e-120	25
SOD2	33.2972	3.75689	3.14779	1.19173e-119	25
TPSAB1	179.738	0.00979626	14.1633	0	26
CPA3	61.811	0.0036288	14.0561	0	26
TPSB2	219.02	0.0133117	14.0061	0	26
TPSD1	1.19745	9.64791e-05	13.5994	0	26
MS4A2	22.631	0.00231142	13.2572	0	26
HDC	5.05813	0.00093514	12.4011	0	26
CTSG	8.45798	0.00159493	12.3726	0	26
CDK15	0.780933	0.000276831	11.462	0	26
GCSAML	1.43062	0.000802638	10.7996	0	26
CADPS	0.723487	0.00047374	10.5767	0	26
AMHR2	0.612961	0.000756925	9.66143	0	26
TMEM233	2.02803	0.00267623	9.56566	0	26
KIT	7.10829	0.0171772	8.69286	0	26
SLC45A3	4.21098	0.0103025	8.67502	0	26
KCNH2	1.40108	0.00348556	8.65094	0	26
RHEX	6.352	0.0201251	8.30207	0	26
AL078590.2	1.1072	0.00358643	8.27016	0	26
RGS13	3.52966	0.0116367	8.24471	0	26
IL1RL1	3.33704	0.0148627	7.81073	0	26
AC244502.1	0.710434	0.00449375	7.30464	0	26
SVOPL	1.95117	0.013184	7.20941	0	26
PAQR5	0.535868	0.00377891	7.14776	0	26
VWA5A	9.14362	0.0645355	7.14653	0	26
P2RX1	1.3759	0.011507	6.90173	0	26
NTRK1	1.08043	0.00941062	6.8431	0	26
SIGLEC8	0.730069	0.00650047	6.81134	0	26
HPGDS	14.6491	0.13809	6.72906	0	26
CALB2	2.04116	0.0211559	6.59219	0	26
FCER1A	0.788076	0.0098668	6.31961	0	26
ARMH1	1.46533	0.0233301	5.97289	0	26
AC097375.1	0.469967	7.56836e-06	15.9222	0	27
KCNA5	0.427892	0.000158602	11.3976	0	27
LRRC26	4.436	0.00172986	11.3244	0	27
AC007381.1	0.72371	0.00034836	11.0206	0	27
CLEC4C	2.97238	0.00180768	10.6833	0	27
KRT5	1.26519	0.000803608	10.6206	0	27
LILRA4	7.85654	0.00547486	10.4869	0	27
LAMP5	2.79749	0.00278158	9.97401	0	27
SLC35F3	1.11873	0.00126246	9.7914	0	27
JCHAIN	28.8343	0.0334757	9.75046	0	27
SCT	6.28967	0.00953431	9.36564	0	27
TLR9	1.25294	0.00306792	8.67383	0	27
TCL1A	7.06043	0.0176926	8.64047	0	27
TNFRSF17	0.494475	0.00125669	8.62012	0	27
NIBAN3	2.56651	0.0068673	8.54585	0	27
SPIB	6.67114	0.0188952	8.46377	0	27
SHD	1.04359	0.00313575	8.37852	0	27
LINC02812	1.16443	0.00461999	7.97752	0	27
CUX2	0.53468	0.00234621	7.8322	0	27
NAT8L	0.477571	0.00212473	7.81229	0	27
SMPD3	3.92534	0.0188834	7.69955	0	27
PHEX	1.38049	0.00664527	7.69864	0	27
KCNK17	0.933835	0.00463641	7.65401	0	27
AC023590.1	0.635847	0.00353433	7.4911	0	27
IL3RA	5.29017	0.0324629	7.34838	0	27
EPHB1	0.624395	0.0044651	7.12762	0	27
COL24A1	0.468485	0.00345613	7.0827	0	27
CBFA2T3	1.86301	0.0229917	6.34038	0	27
FCER1A	0.861225	0.0110872	6.27942	0	27
DNASE1L3	2.00135	0.094855	4.3991	0	27
