# Supplementary material for: Identification and validation of a signature based on macrophage cell marker genes to predict recurrent miscarriage by integrated analysis of single-cell and bulk RNA-sequencing
Source: Front Immunol. 2022 Nov 11;13:1053819. doi: 10.3389/fimmu.2022.1053819 (PMC9692009; doi:10.3389/fimmu.2022.1053819)
Supplement: Supplementary file 2 [file Table_2.xlsx]

## Sheet: Sheet1
id	logFC	AveExpr	t	P.Value	adj.P.Val	B
ADORA3	-0.517941	6.07664	-3.0003	0.00422895	0.0394429	-2.43221
SIGLEC1	-0.371417	5.75784	-3.24028	0.00214625	0.0247383	-1.80971
SPRED1	-0.514906	9.63466	-4.09549	0.000156999	0.00370794	0.634657
TBC1D12	-0.587502	8.54923	-5.26994	3.03221e-06	0.000184593	4.3932
TLR7	-0.665338	7.36728	-3.37127	0.00146554	0.0189595	-1.457
MS4A6A	-0.479851	7.15881	-2.98493	0.00441248	0.0405934	-2.47099
CD93	-0.522501	9.50481	-3.32001	0.00170307	0.0209934	-1.59608
OSBPL1A	-0.387938	10.9245	-3.52331	0.000932445	0.0136967	-1.03693
CYFIP1	-0.24287	12.368	-3.2909	0.00185371	0.0222643	-1.67443
CYBB	-0.702494	10.3136	-3.54491	0.000873746	0.0130852	-0.976366
MEF2C	-0.449789	9.49299	-3.0305	0.00388892	0.0371341	-2.35563
CD4	0.313901	11.9805	3.78745	0.000415746	0.00760382	-0.281932
PTAFR	0.33921	11.3066	3.80543	0.000393128	0.00729298	-0.229453
ADAM9	-0.488323	6.05021	-5.3633	2.19067e-06	0.000148358	4.70472
CLEC7A	-0.384635	5.06114	-3.16615	0.00265425	0.028618	-2.00537
TSPAN4	-0.570516	11.5283	-3.76439	0.000446594	0.00792885	-0.349046
GNB4	-0.436324	11.6772	-4.4859	4.38099e-05	0.00137062	1.84392
FGL2	-0.826111	7.27942	-3.19597	0.00243761	0.026994	-1.92702
IL6R	0.704149	7.97299	4.16721	0.000124592	0.00310492	0.853098
LPCAT2	-0.538514	6.75939	-3.78856	0.000414314	0.00758586	-0.278696
FES	-0.365643	9.07284	-3.51148	0.000966163	0.0140089	-1.07001
IL2RA	-0.466515	6.65452	-3.32705	0.00166837	0.0206866	-1.57703
MAN2B1	-0.546161	9.29373	-3.1136	0.00308079	0.0315622	-2.14227
GPR34	-0.562456	7.76733	-3.39798	0.00135457	0.0179153	-1.384
CST3	0.432373	14.3386	4.19319	0.000114542	0.00293098	0.932637
EVI5	-0.41937	9.27913	-5.1634	4.3876e-06	0.000245808	4.03937
SLC38A7	0.4641	9.89812	4.6534	2.50269e-05	0.00093764	2.37659
SLC43A3	-1.14827	8.03092	-5.32807	2.47688e-06	0.00016189	4.58703
SPINT2	0.39014	15.5878	3.27695	0.00193032	0.0230042	-1.71185
IFI27	-0.753899	14.0421	-5.60549	9.377e-07	7.67594e-05	5.51873
LIPA	-0.679006	13.2547	-4.07434	0.000168024	0.00388187	0.570588
AFF3	0.363278	4.83952	3.34841	0.00156726	0.0197524	-1.51916
FARP1	-0.334429	7.32316	-3.40248	0.0013367	0.0177784	-1.37169
ZSWIM6	-0.439886	8.48619	-4.35794	6.68785e-05	0.00192453	1.4423
RAB13	-0.387452	11.5036	-4.13515	0.000138186	0.00333845	0.755215
RB1	-0.291324	12.2128	-4.36911	6.44648e-05	0.00186922	1.47717
IFIT3	-0.552563	9.61564	-3.19714	0.00242943	0.02697	-1.92392
CREBL2	-0.419382	8.85721	-4.38662	6.08517e-05	0.00177533	1.5319
AIG1	0.468088	11.4981	4.1785	0.000120124	0.00302336	0.887631
LMNA	0.384945	12.9004	3.55611	0.000844699	0.0127881	-0.944857
PPT1	-0.467238	14.4188	-4.03782	0.000188852	0.00423485	0.460335
MSRB2	0.32811	13.3776	3.2548	0.00205813	0.0239353	-1.77104
PTMS	0.516757	15.144	5.01628	7.28655e-06	0.000360599	3.55412
MAFG	0.465007	9.38084	5.3245	2.50794e-06	0.00016266	4.57508
RAB32	-0.456844	8.92205	-3.04172	0.0037693	0.036321	-2.32706
LAP3	-0.509847	12.3676	-5.35924	2.22186e-06	0.00014868	4.69117
SDCBP	-0.464408	12.6995	-4.53503	3.72006e-05	0.00123594	1.99938
STX7	-0.471907	9.07895	-3.95747	0.000243843	0.00506394	0.219501
CLN8	-0.518994	6.83198	-3.27479	0.00194247	0.0231164	-1.71764
DNAJB4	-0.375852	8.51873	-3.16704	0.00264753	0.0286092	-2.00304
ATP6V1C1	-0.286056	11.2809	-3.7536	0.000461783	0.00811997	-0.380394
NCOA4	0.334717	9.23065	3.36827	0.0014785	0.0190467	-1.46516
PLEKHM2	-0.424108	8.31276	-4.29358	8.25964e-05	0.00230052	1.24219
MOB1B	-0.320813	10.5077	-3.17368	0.0025979	0.0282371	-1.98563
ATP1B3	-0.355465	15.3683	-3.52975	0.000914539	0.0135161	-1.01888
GNA13	-0.490158	11.4432	-5.37992	2.06716e-06	0.00014228	4.76036
ZFYVE16	-0.568056	9.6369	-6.69105	1.97988e-08	3.70964e-06	9.22893
FKBP4	0.3178	11.6235	2.94393	0.00493903	0.0437699	-2.57373
PEPD	-0.293092	13.0079	-3.09214	0.00327287	0.0328714	-2.19774
NTAN1	-0.411492	10.8951	-3.96848	0.000235484	0.00495751	0.252349
SH3GL1	0.285757	13.1015	3.25971	0.00202916	0.0237458	-1.75795
HSP90AA1	-0.431668	13.108	-3.97734	0.000228955	0.00486255	0.278833
PRNP	-0.578545	12.9448	-3.76355	0.000447763	0.00793133	-0.351497
RHOB	0.619565	10.8359	5.14065	4.74667e-06	0.000261579	3.96408
LYN	-0.659682	10.9499	-3.43604	0.00121021	0.0166594	-1.27941
ME2	0.263307	10.0694	3.36396	0.00149737	0.019187	-1.47691
SDCCAG8	-0.370829	7.9098	-4.59731	3.02106e-05	0.00107251	2.19738
PPP1R15B	-0.389052	12.2475	-4.57072	3.30216e-05	0.00114813	2.11272
GNG2	-1.14919	7.28521	-6.31177	7.66695e-08	1.10502e-05	7.92576
SPG21	0.381633	13.3675	4.03829	0.000188571	0.00423418	0.46174
PLEKHA1	-0.436749	12.1209	-2.97684	0.00451202	0.0413723	-2.49134
GNG10	-0.472783	13.6695	-3.80506	0.000393579	0.00729332	-0.23053
OAS1	-1.07145	7.90949	-5.4725	1.49551e-06	0.000111587	5.07079
SYNGR2	0.240939	16.1467	3.07092	0.00347382	0.0342968	-2.25234
C6orf62	-0.376645	14.1902	-4.34165	7.05558e-05	0.00201317	1.39154
ADIPOR1	0.689953	11.6803	4.85266	1.27514e-05	0.000555626	3.01952
UCP2	0.662758	10.8875	3.6516	0.000631991	0.0103997	-0.674068
ITM2B	-0.42038	12.5977	-3.75021	0.000466647	0.00819694	-0.390212
LAPTM5	-0.954293	9.59821	-5.50733	1.32367e-06	0.000101923	5.18788
M6PR	0.262988	10.1499	3.42757	0.00124099	0.0168492	-1.30273
STAT2	-0.313429	13.8866	-4.84052	1.32893e-05	0.000574611	2.98009
TBC1D4	0.486047	9.32381	4.07439	0.000167994	0.00388187	0.570757
PARP14	-0.324787	10.8284	-3.20793	0.00235545	0.0263534	-1.89544
ARRDC3	-0.55749	10.2797	-3.90181	0.000290707	0.00577408	0.0540785
CCDC47	-0.227028	10.7446	-3.04594	0.00372519	0.0360815	-2.31629
CALU	0.325517	11.4642	2.88363	0.00582081	0.0492505	-2.72308
UBAC1	-0.270862	11.3734	-3.4309	0.0012288	0.0167648	-1.29357
DNAJC13	0.421493	10.9237	4.15813	0.000128304	0.00316778	0.825342
PRDM1	-0.746545	12.0332	-4.20847	0.000109002	0.00282351	0.979532
ARL8A	0.442657	13.0451	6.52517	3.5804e-08	5.97785e-06	8.65861
GMFB	-0.475159	10.9638	-4.49108	4.30623e-05	0.00135731	1.86028
PDXK	-0.291452	5.0601	-2.90292	0.00552392	0.0475012	-2.67553
YTHDF3	-0.255605	12.8475	-3.09262	0.00326843	0.0328714	-2.19649
SLC25A24	-0.445153	12.1789	-5.18877	4.01865e-06	0.000231285	4.12346
RPN2	-0.743444	12.8642	-9.27684	2.24587e-12	1.91989e-09	17.9563
MTMR6	-0.324624	8.83543	-4.70371	2.11261e-05	0.000813355	2.53801
USF2	0.400311	14.0096	6.3194	7.46116e-08	1.0938e-05	7.95194
GOLGA4	0.408585	10.8439	2.9321	0.00510151	0.044759	-2.6032
UBL3	0.343447	11.0811	3.65152	0.000632136	0.0103997	-0.674282
NPTN	0.397353	11.2408	3.04253	0.00376077	0.0363019	-2.32499
GNPTG	0.289187	12.9604	4.47051	4.6107e-05	0.001424	1.79536
RPN1	0.548543	11.7031	5.08156	5.82047e-06	0.000303872	3.76895
AMD1	0.625776	11.3336	3.90926	0.000283966	0.00569383	0.0761452
TNFSF12	0.35578	6.47601	4.01569	0.000202668	0.00442952	0.39376
HSBP1	-0.311335	11.5845	-4.15549	0.000129403	0.00318558	0.81728
VPS35	-0.24286	11.6565	-3.63776	0.000659283	0.0107208	-0.713576
GSTO1	-0.580811	13.765	-4.59277	3.06732e-05	0.00108327	2.18291
ARL5A	-0.306058	10.1885	-4.52825	3.80514e-05	0.00124526	1.97788
PCBD1	0.406946	13.4431	4.15556	0.000129376	0.00318558	0.817478
MX1	-0.805802	11.5818	-3.16829	0.00263812	0.0285353	-1.99976
RAB1A	-0.33772	12.138	-5.2663	3.07085e-06	0.000185652	4.38107
ATF6	0.389	11.2309	5.38872	2.00464e-06	0.00013962	4.7898
TMEM33	-0.380134	7.20599	-4.00982	0.00020649	0.00448716	0.376148
ITGB2	-0.542048	5.47967	-3.83853	0.000354549	0.00670265	-0.132496
GNAQ	0.516087	9.18251	3.59851	0.000742933	0.0116975	-0.82512
CD2AP	-1.03169	8.54089	-10.6753	2.14485e-14	3.28806e-11	22.3878
ISG15	-0.482791	13.715	-3.01299	0.00408285	0.0384202	-2.40011
CISD2	-0.748382	10.1591	-7.01552	6.21401e-09	1.56398e-06	10.3446
DNAJA1	-0.351878	13.0539	-4.54641	3.5815e-05	0.00121519	2.03548
SOAT1	-0.605881	9.27881	-4.97664	8.34836e-06	0.000402224	3.42409
CELF1	-0.332797	12.5557	-3.66892	0.000599361	0.00997732	-0.624509
SSR1	-0.276295	14.7006	-3.54098	0.000884158	0.013171	-0.987403
S100A11	0.485722	13.082	3.62822	0.00067875	0.010932	-0.74076
POMP	-0.375049	9.34436	-2.90536	0.00548738	0.0472593	-2.6695
CALM2	-0.316018	14.0947	-3.90626	0.000286662	0.00572868	0.0672547
HSP90AB1	-0.470678	11.8004	-3.65449	0.000626424	0.010336	-0.665798
YWHAG	-0.269228	14.5206	-4.64569	2.56845e-05	0.000949845	2.35189
PECAM1	-0.690576	7.48793	-5.50571	1.33122e-06	0.000102038	5.18242
AZIN1	-0.33896	12.3242	-3.5865	0.000770521	0.0119644	-0.859143
GDI2	-0.261527	11.824	-4.43664	5.15848e-05	0.00155366	1.68873
RUFY1	0.20684	9.56008	3.02085	0.00399471	0.0378868	-2.38017
ST8SIA4	-0.424081	8.18065	-2.98927	0.00435996	0.0402977	-2.46006
NCSTN	0.638624	13.6337	10.0265	1.80277e-13	2.33847e-10	20.364
YIF1B	0.38108	9.43022	3.17387	0.00259647	0.0282371	-1.98512
SKIL	-0.35052	7.98751	-3.27309	0.00195203	0.0231648	-1.72218
LPP	-0.368271	5.8734	-3.63313	0.000668655	0.0108419	-0.726763
COMMD9	-0.292876	10.4214	-4.12085	0.000144702	0.00346115	0.711685
OAS2	-0.723229	7.17668	-3.41029	0.00130616	0.0175364	-1.35024
TRIOBP	0.356209	5.57062	3.04394	0.00374601	0.0362415	-2.32139
TRA2B	-0.343944	13.7717	-3.15455	0.0027433	0.0292048	-2.03571
SUMO3	-0.388196	11.5719	-3.77319	0.000434581	0.00782106	-0.323482
MAN2A1	-0.767014	9.06827	-5.33359	2.42975e-06	0.00016005	4.60544
ARF3	-0.315599	5.19526	-2.98131	0.00445678	0.0409562	-2.4801
KDELR1	0.466159	12.4912	4.76753	1.70263e-05	0.000696882	2.74368
FAR1	-0.327959	8.63803	-4.19495	0.000113889	0.0029187	0.938045
KHSRP	0.293254	7.25686	3.51389	0.000959191	0.0139679	-1.06327
TUBA1A	-0.435612	14.3347	-4.04741	0.000183153	0.00414133	0.489235
RUFY3	-0.356002	5.55517	-3.04876	0.00369594	0.0358806	-2.30908
PHKB	0.243041	12.8326	3.2608	0.00202277	0.023704	-1.75504
IPO7	-0.289491	12.8205	-4.55754	3.45088e-05	0.00119002	2.07081
LAMTOR2	0.174981	14.1242	2.96382	0.00467676	0.0424229	-2.52403
MAX	-0.185101	8.72199	-3.09277	0.00326711	0.0328714	-2.19612
SPPL2A	-0.430659	11.986	-4.8809	1.15817e-05	0.000522197	3.11138
BNIP2	-0.387736	11.7722	-4.89493	1.10403e-05	0.000499121	3.1571
SPTLC1	-0.401533	7.70749	-3.3458	0.00157931	0.0198894	-1.52626
TGFBR1	-0.286457	7.55566	-2.96265	0.0046917	0.0425138	-2.52694
REEP3	-0.328494	8.2579	-3.7019	0.00054165	0.00919823	-0.529794
TLE3	-0.552444	6.84128	-3.17071	0.00261996	0.0283936	-1.99341
CSDE1	-0.631732	12.7489	-7.74791	4.59081e-10	1.88817e-07	12.8519
SESN1	0.43158	8.95244	3.36265	0.00150314	0.0192111	-1.48047
CMIP	0.705856	8.76696	6.31704	7.52422e-08	1.0938e-05	7.94385
NSL1	-0.378941	8.47504	-4.45751	4.8139e-05	0.00146907	1.75439
ARMCX3	-0.563297	9.68357	-5.6077	9.30424e-07	7.65353e-05	5.52621
CHSY1	-0.488573	13.5381	-3.98331	0.00022466	0.00478339	0.29667
DOCK11	-0.613683	9.07445	-4.55233	3.51144e-05	0.00119623	2.05426
NF1	0.403607	8.93394	4.56474	3.36887e-05	0.00116651	2.09369
MBNL2	-0.591436	12.8059	-4.76521	1.71608e-05	0.00069937	2.73618
PRKAG2	0.961909	11.2022	3.56548	0.000821136	0.0125525	-0.918481
GDI1	0.347315	12.178	3.00763	0.00414398	0.0388006	-2.41368
PML	0.220596	12.4555	3.25749	0.00204222	0.0238261	-1.76387
BLOC1S1	0.687804	10.9871	6.91452	8.91202e-09	2.00378e-06	9.99743
CREB3L2	0.231426	7.1543	2.95278	0.00482074	0.04317	-2.55166
PPP1R10	0.240091	11.3038	2.88267	0.00583587	0.0493037	-2.72543
SLIRP	-0.415689	14.2966	-2.9526	0.00482312	0.04317	-2.55211
ARF4	-0.205223	14.6814	-3.05804	0.0036014	0.0352072	-2.28537
PUM1	-0.309533	12.542	-5.31743	2.57046e-06	0.000165527	4.55149
LAMTOR1	0.356159	10.9366	4.86982	1.20274e-05	0.000530937	3.07533
HPS3	-0.336288	8.3136	-4.12163	0.000144337	0.00345732	0.714072
RIT1	-0.581153	8.6529	-3.02746	0.00392199	0.0374075	-2.36337
MRPL23	-0.492287	11.9503	-3.05063	0.00367672	0.0357412	-2.30431
ACTR2	-0.787779	11.6649	-9.87124	3.0235e-13	3.18658e-10	19.8712
TSPYL1	-0.285036	12.6584	-4.22512	0.000103262	0.0027183	1.03073
RANBP2	-0.318246	6.78299	-3.03964	0.00379122	0.0364489	-2.33237
APC	-0.321135	8.96517	-3.12126	0.00301485	0.0311135	-2.12241
CDC27	-0.248712	11.0135	-3.36159	0.00150784	0.0192413	-1.48336
ETF1	-0.952278	9.61173	-8.04607	1.60219e-10	8.18718e-08	13.864
AHCYL1	0.433911	10.4785	4.18954	0.000115902	0.00295234	0.921472
TMX1	-0.265364	13.4059	-3.17898	0.00255889	0.0279292	-1.97171
IKBIP	-0.63802	8.01874	-4.25662	9.31933e-05	0.00251443	1.12785
ARL5B	-0.445087	8.06903	-5.06268	6.2117e-06	0.000321313	3.70673
COMMD5	0.222582	11.2057	3.4953	0.00101416	0.01453	-1.11513
KLHL6	0.433779	6.76325	3.27994	0.00191367	0.0228543	-1.70385
CYCS	-0.626362	12.2444	-6.23261	1.01654e-07	1.33922e-05	7.65435
HNRNPU	-0.274533	12.9058	-3.95175	0.000248304	0.00514392	0.202431
